# Supplementary material for: Functional analysis of the ScAG and ScAGL11 MADS-box transcription factors for anthocyanin biosynthesis and bicolour pattern formation in Senecio cruentus ray florets
Source: Hortic Res. 2022 Mar 23;9:uhac071. doi: 10.1093/hr/uhac071 (PMC9209810; doi:10.1093/hr/uhac071)
Supplement: Web_Material_uhac071 [file web_material_uhac071.zip]

Archive with 2 entries (2 files):
- Hortres-04868R3-Figure1-7 and FigureS1-S11.pptx
- Minor revision Supplementary figures and tables.docx
